# Supplementary material for: Psychosocial factors influencing shared bicycle travel choices among Chinese: An application of theory planned behavior
Source: PLoS One. 2019 Jan 25;14(1):e0210964. doi: 10.1371/journal.pone.0210964 (PMC6347275; doi:10.1371/journal.pone.0210964)
Supplement: S1 File — (XLS) [file pone.0210964.s019.xls]

## Sheet: Sheet1
Have you ever used a Shared bike	Please tell me the brand you often use Shared bikes	How often do you use the Shared bike	The distance you travel by Shared bicycle is mostly	Shared bicycle has become my natural choice of travel at short distances	When I travel at short distances, use of a shared bicycle comes to my mind	Shared bicycle has become a spontaneous short distance travel option to me	It is easy to learn how to use a shared bicycle	I believe I am capable of learning how to use a shared bicycle	It's easy for me to use a shared bicycle.	For me, it's simple to use a shared bicycle	The people who are most important to me support my use of shared bicycles	The people who are most important to me think I should use a shared bicycle	The government gives priority to the development of shared bicycle transportation policy, and I support the use of shared bicycle.	It makes sense to use a shared bicycle for travel	It is valuable to me to use a shared bicycle for travel	The use of shared bicycle for travel is a wise act	I want to use a shared bicycle for travel	I'm going to use a shared bicycle for travel	I would like to use a shared bicycle for travel.	I've used a shared bicycle	In the past I have used a shared bicycle	For a short trip, I have used a shared bicycle	Your gender	Your age	Your educational background	Your monthly income	When you use the Shared bike	Your occupation	Your residence is located in the city	The distance between your workplace and where you live	Most of the purposes for which you use Shared bikes are for	You spend most of your travel time on Shared bikes	Other transportation vehicles at home (Car)	Other transportation vehicles at home (Bicycle)	Other transportation vehicles at home (A storage battery car)	Other transportation vehicles at home (Motorcycle)	Other transportation vehicles at home (Others)
1	1	1	1	6	6	6	6	6	7	6	6	6	6	6	6	6	6	6	6	6	6	6	2	2	5	2	3	2	1	2	5	2	1	0	0	0	0
1	1	2	2	6	6	6	6	6	6	6	6	6	6	6	6	6	6	6	6	6	6	6	1	2	3	2	3	2	1	2	1	2	1	1	1	0	0
1	3	1	3	4	5	5	6	6	6	6	4	4	5	4	2	4	4	4	5	6	6	5	1	4	1	2	3	3	1	3	5	2	0	0	1	0	0
1	2	2	2	5	5	6	6	7	6	6	5	5	6	6	5	5	5	6	6	7	6	6	2	3	5	3	3	2	1	4	1	2	1	0	0	0	0
1	2	2	3	5	4	5	3	4	6	5	3	4	5	5	4	4	3	4	4	3	5	6	2	3	4	3	4	2	1	3	1	2	1	0	1	0	0
1	2	2	1	6	6	6	6	7	7	6	6	6	7	6	6	7	7	7	7	6	6	6	2	3	2	2	4	2	1	2	2	2	1	0	0	1	0
2	3	1	1	4	2	5	5	6	6	5	4	5	6	6	5	6	6	6	6	4	4	5	2	4	4	2	1	1	1	2	1	2	0	1	0	0	0
1	1	1	1	6	6	6	5	5	6	6	6	4	5	6	6	5	6	5	6	5	6	5	2	2	4	2	3	2	1	4	5	2	1	0	0	0	0
1	2	2	3	5	6	6	6	6	6	5	5	7	6	6	6	7	5	6	6	7	6	6	1	2	4	5	3	2	1	6	2	2	1	0	0	0	0
1	2	1	2	6	5	5	6	6	6	6	5	5	6	6	6	6	6	6	6	6	6	7	1	2	4	4	3	2	1	4	5	3	1	0	0	0	0
1	1	3	4	6	7	6	7	6	7	6	7	7	6	7	6	7	6	7	6	7	6	6	1	2	4	4	4	2	1	3	5	2	1	0	0	0	0
1	1	1	2	6	6	6	5	6	6	6	6	6	6	6	6	6	6	6	6	6	6	6	1	3	4	2	3	1	1	2	2	2	0	1	1	0	0
1	1	1	1	5	6	5	5	6	6	6	6	6	6	6	6	6	6	6	6	6	6	6	1	4	4	2	3	2	1	2	2	2	1	1	0	0	0
1	2	2	1	7	7	6	7	6	7	6	7	6	7	6	6	7	6	6	7	7	7	6	2	3	4	3	3	2	1	1	1	2	1	0	0	0	0
1	1	1	2	5	5	4	5	6	5	6	5	4	5	6	5	4	6	5	7	3	4	6	1	2	4	1	2	4	2	3	3	2	0	0	0	1	0
1	1	2	3	6	6	7	6	7	6	6	7	6	6	7	6	7	6	6	6	7	6	6	2	2	4	4	3	1	1	3	1	2	1	0	0	0	0
1	2	3	2	7	6	6	7	7	6	6	6	6	7	5	6	6	7	6	7	7	6	6	2	3	5	5	4	2	1	6	1	1	1	1	0	0	0
1	1	1	2	3	5	5	7	7	7	7	4	4	7	7	7	5	6	6	6	7	7	7	2	3	4	3	3	2	1	4	2	1	0	0	1	0	0
1	1	2	4	6	7	6	5	6	7	6	7	6	6	6	7	5	7	6	7	7	7	7	2	2	4	4	4	2	1	5	2	4	1	0	1	0	0
1	2	2	2	3	6	2	5	5	5	4	5	6	5	5	5	5	7	6	4	6	7	6	2	2	4	3	3	3	1	4	5	3	0	1	0	0	0
1	1	2	3	7	7	7	7	7	7	7	6	6	7	7	7	7	7	7	7	7	7	7	1	4	5	5	3	2	1	6	6	2	1	0	0	0	0
1	2	2	3	5	4	6	4	6	6	5	5	4	5	5	6	5	6	6	5	6	6	6	2	2	4	3	3	3	1	3	4	3	1	0	0	0	0
1	1	2	2	5	6	7	7	7	7	5	6	6	7	6	7	7	6	7	7	7	7	7	1	2	4	4	3	2	1	2	5	2	0	0	0	0	1
1	2	1	2	5	5	5	6	6	6	6	6	6	7	7	6	6	6	6	6	6	6	6	2	2	4	1	2	2	2	2	5	2	0	0	1	0	0
1	1	3	1	6	6	6	6	6	6	6	6	6	6	6	6	6	6	6	6	6	6	6	2	4	3	3	3	2	1	4	1	1	1	0	0	0	0
1	2	2	2	7	7	7	7	7	7	7	6	6	7	7	7	7	7	7	7	7	7	7	2	3	5	3	4	1	1	3	2	2	1	0	1	0	0
1	1	1	3	5	3	5	7	7	7	7	4	4	6	5	5	5	6	6	6	6	6	5	1	3	4	4	5	2	1	3	5	3	1	0	0	0	0
1	2	2	3	5	5	5	6	7	6	6	5	5	6	6	6	5	6	6	6	6	6	6	1	3	4	3	3	2	1	3	1	2	1	0	0	0	0
1	1	2	4	7	6	6	7	7	7	7	6	6	7	7	6	7	6	7	7	7	7	7	1	3	4	4	5	2	1	3	1	2	1	1	1	0	0
1	2	2	3	7	6	6	6	4	5	6	7	7	6	7	7	5	7	6	7	6	5	7	2	3	4	3	4	2	1	3	5	3	1	0	0	0	0
1	1	1	2	6	6	7	6	7	6	6	6	7	6	7	6	6	7	6	6	7	6	6	1	2	4	3	3	1	1	3	2	1	1	1	0	0	0
1	1	1	2	4	5	5	6	7	6	6	4	4	5	7	5	5	6	6	6	7	7	6	2	3	4	2	3	2	1	4	2	2	1	1	0	0	0
1	1	2	3	6	6	6	6	5	6	6	6	6	6	6	6	6	5	6	6	6	7	6	1	3	4	3	3	2	1	4	5	3	1	0	0	0	0
1	1	2	2	6	5	6	6	7	6	7	6	6	6	7	7	6	7	6	6	6	7	6	1	3	4	3	3	2	1	2	1	2	1	0	0	0	0
1	1	2	2	5	5	5	6	5	6	6	5	6	5	5	6	5	6	5	6	5	5	5	1	3	3	2	4	2	1	2	2	2	0	1	0	0	0
1	1	2	4	5	5	6	6	5	5	6	7	5	6	5	4	5	6	6	5	5	6	6	2	3	3	3	4	2	1	6	2	3	0	0	1	0	0
2	1	1	4	4	5	4	6	4	6	6	5	3	5	5	5	5	5	5	4	5	6	4	2	3	3	3	4	2	2	4	3	3	0	1	0	1	0
1	1	2	2	6	6	6	6	6	6	6	6	6	6	6	6	6	6	6	6	6	6	6	2	3	3	3	4	2	1	2	1	2	1	0	0	0	0
1	3	2	1	6	5	7	7	7	6	7	6	7	7	7	7	7	7	7	7	7	7	7	2	5	4	3	5	1	1	2	2	2	0	1	1	0	0
1	1	2	5	6	6	7	6	7	6	6	6	6	7	7	6	6	7	7	7	7	7	7	1	3	5	5	4	2	1	4	1	3	0	0	1	0	0
1	1	2	2	6	6	6	6	6	7	6	6	6	7	7	6	6	6	6	6	6	6	6	2	4	3	2	5	2	1	2	5	2	0	1	1	0	0
1	1	1	3	4	3	4	6	6	7	6	6	6	5	6	6	5	6	6	7	7	6	3	1	2	4	4	4	2	1	3	1	4	1	0	0	0	0
1	1	2	3	6	6	7	5	6	6	6	6	6	6	7	6	6	6	6	6	6	7	6	2	2	4	3	4	2	1	5	1	2	1	0	0	0	0
1	1	2	3	5	6	6	5	6	6	6	6	6	6	5	6	6	5	6	5	6	6	7	2	3	4	3	3	2	1	3	1	3	1	0	0	0	0
1	1	2	2	6	6	7	6	6	6	5	6	6	7	6	7	6	7	6	7	7	7	6	2	2	4	2	3	2	1	2	1	2	1	0	0	0	0
1	2	2	2	7	7	7	7	7	7	7	7	7	7	7	7	7	7	7	7	7	7	7	1	3	4	5	5	2	1	6	5	2	1	0	0	0	0
1	3	2	3	7	7	7	6	7	7	7	6	6	7	6	6	7	7	7	7	7	7	7	2	3	5	3	5	1	1	2	2	2	1	1	0	0	0
1	1	1	2	4	4	2	5	4	3	2	3	3	5	5	5	4	4	4	5	5	5	5	1	5	4	3	3	2	1	2	2	2	0	1	1	0	0
1	2	2	4	6	7	6	7	7	7	6	7	6	6	7	6	7	6	7	6	6	6	6	2	3	4	5	5	1	2	4	2	2	0	1	1	0	0
1	2	2	3	6	6	6	6	7	7	7	6	6	6	7	7	7	7	6	7	7	7	7	2	2	6	1	3	2	1	4	1	2	0	1	0	0	1
1	1	2	3	6	7	6	7	6	7	6	6	7	7	6	7	6	7	6	7	6	7	6	1	2	4	4	4	2	1	4	5	3	1	0	0	0	0
1	1	2	4	5	6	5	5	6	5	6	5	6	5	6	5	5	5	6	6	7	6	5	2	2	3	2	3	2	1	4	5	3	0	0	0	0	1
1	3	2	4	3	2	2	6	5	3	2	3	2	2	4	5	2	4	2	5	3	1	2	1	3	3	2	3	2	1	3	1	3	0	1	0	1	0
1	1	3	3	6	6	7	6	7	7	7	7	7	7	7	6	7	6	7	7	7	6	7	1	2	5	2	3	4	1	3	3	2	0	0	1	0	0
1	1	2	4	7	6	7	7	7	7	7	7	7	7	7	7	6	7	7	7	7	7	7	2	3	4	3	5	2	1	4	1	3	1	0	0	0	0
1	1	1	2	5	5	6	6	6	6	6	5	5	6	6	6	5	6	6	6	6	6	6	2	4	3	2	3	3	1	3	2	2	1	0	1	1	0
2	2	1	2	4	4	5	5	6	6	6	6	4	5	6	6	6	6	6	6	5	5	5	2	4	4	3	4	1	1	2	2	2	0	1	1	0	0
1	1	1	1	5	5	6	6	7	6	6	7	5	6	6	6	5	6	6	6	6	6	6	2	2	4	4	5	3	1	4	4	5	0	0	1	0	1
1	2	3	2	6	7	5	5	5	6	6	7	6	5	6	5	7	7	6	6	6	7	6	1	3	4	3	4	2	1	4	1	2	1	0	1	0	0
1	1	1	4	5	6	5	6	6	6	6	5	5	7	7	6	6	6	6	6	6	6	6	2	2	4	2	4	2	1	3	5	2	1	1	1	0	1
1	1	2	5	6	7	6	7	7	6	7	6	7	7	7	6	6	7	6	6	7	7	6	2	2	4	4	4	2	1	5	2	4	1	0	1	1	0
1	2	2	2	4	5	5	7	6	7	6	6	7	4	4	4	5	3	2	5	5	2	5	2	2	4	3	3	2	1	2	1	2	1	0	0	0	0
1	1	2	2	7	7	7	7	6	7	7	6	6	7	6	6	7	6	7	6	7	7	6	2	2	4	2	3	2	1	4	4	1	1	0	0	1	0
1	1	2	3	6	7	6	7	7	7	7	5	5	7	7	7	7	7	7	7	7	7	6	1	2	4	3	4	2	1	2	1	2	1	0	0	0	0
1	1	2	3	6	7	7	7	7	7	7	6	6	7	7	6	7	7	7	7	7	7	7	1	3	4	3	4	2	2	5	2	2	0	0	1	0	0
1	1	2	4	6	7	6	6	7	6	6	6	6	6	7	6	5	6	6	7	6	7	7	1	3	4	4	4	2	1	4	5	2	1	0	0	0	0
1	2	1	3	5	5	6	6	6	5	6	6	6	6	6	5	6	5	5	6	6	6	6	2	2	4	3	3	2	1	4	5	3	1	0	0	0	0
1	1	1	3	5	4	5	4	5	6	5	5	7	6	6	6	5	6	5	5	6	6	6	1	3	4	2	3	1	1	3	2	2	1	1	0	0	0
2	3	1	1	4	1	5	1	4	5	5	4	5	6	5	2	5	6	6	2	7	1	5	2	2	5	1	1	4	1	2	3	1	0	0	1	0	0
1	1	1	2	5	5	6	5	7	7	7	6	7	7	7	6	6	7	7	7	7	7	7	1	3	4	2	1	3	1	2	5	4	1	1	0	1	0
1	1	2	1	6	5	6	6	6	6	6	7	6	6	6	6	6	7	6	6	6	6	6	2	3	3	3	5	2	2	1	4	2	0	0	0	0	1
1	1	2	3	7	6	7	6	7	6	6	6	7	7	6	6	7	7	6	7	7	7	6	2	2	4	4	4	2	1	4	5	4	1	1	1	0	0
1	2	2	3	7	7	7	7	7	7	7	6	7	7	7	6	6	7	7	7	7	7	7	1	3	4	3	3	2	1	5	2	3	0	0	0	0	1
1	1	2	3	6	5	6	6	6	6	6	5	5	7	6	6	5	5	6	6	5	6	6	1	3	4	4	5	2	1	3	2	2	1	0	1	0	0
1	1	1	2	4	4	5	6	6	6	6	5	5	6	7	5	6	7	6	6	7	5	4	1	2	4	4	3	2	1	6	6	3	1	1	1	0	0
1	2	1	4	2	3	2	4	3	4	3	5	3	2	5	4	3	5	3	3	4	4	1	2	2	4	3	3	2	1	2	1	2	1	0	0	0	0
1	1	1	1	5	4	5	4	3	4	5	5	5	6	5	5	4	4	6	6	6	5	5	2	3	1	2	3	3	2	2	2	2	1	1	1	1	1
1	2	3	3	6	7	7	7	6	7	6	7	7	7	7	6	6	7	7	6	6	7	7	2	3	4	4	4	2	1	4	1	3	1	0	0	0	0
1	1	1	3	7	7	7	7	7	7	7	6	6	7	7	7	7	7	7	7	7	7	7	1	3	4	3	2	2	1	2	6	1	1	0	1	0	0
1	1	3	2	6	6	6	5	5	6	6	6	6	6	6	5	6	6	6	7	7	5	6	2	2	3	1	3	2	1	2	1	2	0	1	0	0	0
1	1	2	3	5	5	6	6	5	6	7	5	5	5	5	6	5	5	6	7	6	6	6	1	2	4	5	5	2	1	5	1	2	1	1	0	0	0
1	1	2	2	5	5	4	4	2	6	5	3	4	5	6	6	6	5	5	5	4	6	5	1	3	4	4	3	2	1	2	1	3	1	1	0	1	0
1	1	2	2	6	5	6	6	6	6	6	6	6	6	6	6	6	6	6	4	6	5	6	2	2	4	2	5	2	1	3	2	2	0	1	0	0	0
1	1	2	3	7	7	7	7	7	7	7	6	6	7	7	7	7	7	7	7	7	7	7	1	4	4	3	4	2	1	6	2	2	1	0	1	0	0
1	1	2	3	7	7	7	6	7	6	7	7	6	7	7	7	7	7	7	7	5	7	6	2	3	4	3	4	1	1	3	1	3	1	0	0	1	0
1	1	2	2	7	6	7	6	7	5	7	6	6	7	5	7	6	7	7	6	5	7	7	1	3	4	4	4	3	1	3	2	3	1	1	1	0	0
1	2	2	1	6	6	5	7	7	6	6	7	6	6	6	7	6	7	6	7	6	7	6	2	2	4	3	3	3	1	1	1	1	0	1	0	0	0
1	1	2	1	5	5	6	6	6	6	6	6	6	6	6	6	6	6	6	6	6	6	6	2	3	4	3	4	2	1	1	1	1	0	1	1	1	0
1	3	2	2	4	3	4	3	4	4	4	3	4	3	4	1	3	5	4	3	3	3	3	2	4	4	3	3	3	1	3	2	2	1	0	1	0	0
1	1	1	4	4	4	5	5	5	5	5	5	5	5	5	5	5	6	5	5	5	5	5	2	3	3	2	2	5	1	3	2	2	0	0	1	1	0
1	1	2	3	6	6	6	6	6	7	7	6	6	6	6	6	7	7	7	7	7	7	6	1	3	5	5	5	2	1	2	1	2	0	1	0	0	0
1	1	2	3	6	6	7	6	5	7	6	6	6	6	7	6	7	6	6	6	6	6	6	1	3	4	2	4	2	1	3	2	2	1	1	0	0	0
1	1	2	3	6	7	6	7	6	6	6	7	6	7	6	6	7	6	6	6	6	6	6	2	4	4	2	3	1	1	2	1	2	1	0	1	0	0
1	1	1	3	6	7	7	6	7	6	6	6	6	7	7	6	6	7	7	7	7	7	7	1	2	4	3	4	2	1	4	5	2	1	0	1	0	0
1	1	2	2	6	6	6	6	6	6	7	6	6	6	6	6	6	6	6	6	6	6	6	1	4	3	2	5	2	1	2	1	2	0	1	1	0	0
1	1	1	2	6	6	6	6	6	6	7	6	6	6	7	6	6	6	6	6	6	6	6	2	3	3	3	5	2	1	5	5	2	1	1	0	0	0
1	2	2	3	5	5	4	5	4	6	5	5	6	5	6	5	4	4	4	5	5	4	5	1	3	6	4	4	2	1	2	1	1	1	1	0	0	0
1	1	2	2	5	5	5	5	6	7	6	6	7	6	7	6	7	7	7	7	7	6	6	2	3	3	4	4	3	2	3	2	2	1	1	1	1	1
1	2	1	3	6	7	6	7	7	7	6	6	6	7	6	5	6	6	6	7	7	7	6	2	2	4	2	3	2	1	3	5	2	1	0	1	0	0
1	1	2	2	6	6	6	7	7	7	7	6	6	7	7	4	6	6	6	6	7	7	7	1	3	5	3	4	2	1	2	1	2	1	1	1	0	0
1	2	2	3	4	3	5	6	5	6	4	6	6	5	6	4	6	5	6	6	5	6	5	1	2	4	3	3	2	1	3	1	2	1	1	0	0	0
1	1	2	2	6	5	6	7	6	7	6	6	5	6	7	6	6	7	6	7	6	6	7	2	2	4	2	4	2	1	3	5	3	1	1	0	0	0
1	1	2	1	7	7	7	7	7	6	7	7	7	7	7	7	6	7	6	7	5	7	7	1	2	4	4	4	2	1	4	1	2	1	0	0	0	0
1	1	2	3	6	6	6	6	7	7	7	7	7	6	7	7	7	7	7	7	7	7	7	1	4	4	4	5	1	1	2	1	3	0	0	0	0	1
1	1	1	2	5	5	5	6	6	5	5	4	4	6	6	5	6	6	5	5	6	6	6	2	5	3	1	4	5	1	2	5	2	0	0	0	1	0
1	1	2	2	4	6	5	6	5	5	5	5	5	5	4	4	4	5	4	4	5	5	4	1	2	4	4	3	2	1	3	1	2	1	1	1	1	0
1	2	2	2	6	6	6	5	6	6	6	6	6	6	6	6	6	6	6	6	6	6	6	2	2	5	3	5	1	1	2	1	2	1	1	1	0	0
1	1	2	4	6	5	5	6	6	5	6	6	6	6	6	6	6	6	6	6	6	6	6	2	4	1	3	3	3	2	3	2	2	1	1	1	1	0
1	1	1	5	6	6	6	7	7	7	7	6	6	7	7	7	7	7	7	7	7	7	7	2	2	4	2	3	2	2	6	5	2	0	1	0	0	0
1	2	1	2	4	4	4	5	5	4	5	4	4	5	5	4	4	5	5	5	6	6	6	2	4	4	3	2	3	1	2	1	2	0	0	0	0	1
1	1	2	2	6	6	7	6	6	7	6	5	5	6	6	5	6	5	6	5	5	6	6	2	3	4	3	2	2	1	2	2	2	1	1	1	0	0
1	1	2	1	4	2	6	6	4	3	3	5	4	2	6	2	4	5	4	6	5	6	5	2	2	2	1	2	2	2	1	1	2	0	0	1	0	0
1	2	2	3	6	5	6	4	6	5	6	6	6	6	6	5	6	5	6	5	6	6	6	1	2	4	2	5	2	1	3	1	2	1	1	0	0	0
1	2	2	5	5	6	6	6	6	6	6	6	6	6	6	6	6	6	6	6	6	6	6	2	2	4	2	5	1	1	3	5	3	1	1	1	0	0
1	1	2	4	6	5	6	7	5	5	6	6	6	7	6	7	6	6	6	7	6	7	6	2	3	4	5	4	1	1	4	2	3	1	1	1	0	0
1	2	1	4	3	4	5	5	6	5	5	4	4	5	5	5	5	5	6	6	6	6	6	2	3	4	3	1	2	1	3	5	2	1	0	0	0	0
1	2	2	4	7	6	7	6	6	6	5	6	6	7	6	5	6	7	6	6	7	6	7	1	3	4	3	3	2	1	5	2	2	1	0	1	0	0
1	2	1	3	7	7	6	7	7	7	7	7	7	7	7	7	6	7	7	7	7	7	7	1	3	3	3	2	2	1	2	5	2	0	0	1	1	0
1	1	2	3	6	6	5	6	6	5	6	7	7	6	6	7	6	7	7	7	6	6	6	2	2	4	3	3	2	1	3	1	2	1	1	1	0	0
1	3	1	3	6	7	7	6	6	6	6	7	7	7	7	7	7	7	7	7	7	7	7	2	4	4	2	4	2	1	4	2	3	0	0	0	0	1
2	3	1	1	5	5	5	4	5	5	5	5	5	6	6	6	6	6	6	6	2	2	2	2	2	3	1	1	3	2	1	6	2	0	1	1	0	0
1	1	1	2	7	6	7	7	7	7	7	6	7	7	7	7	7	7	7	7	7	7	7	1	2	4	3	3	1	1	2	1	2	0	1	0	0	0
1	1	2	3	6	5	6	6	5	7	6	6	6	6	7	6	7	6	6	6	7	6	6	1	3	4	4	5	2	1	4	2	3	1	1	1	0	0
1	2	2	3	6	6	6	6	7	6	4	5	4	4	4	4	5	5	5	6	6	7	5	1	2	4	3	3	2	1	3	1	2	0	1	1	0	0
1	1	3	1	6	7	6	6	6	6	6	6	6	6	6	6	6	6	6	6	7	6	6	2	2	4	2	3	2	1	2	2	2	0	1	0	1	0
1	1	1	1	6	6	6	6	6	6	6	6	6	6	6	6	6	6	6	6	7	7	7	2	2	3	2	3	2	1	6	5	3	1	1	1	0	0
1	2	1	3	3	2	6	5	6	6	6	6	6	6	6	6	6	6	6	6	6	6	6	1	3	4	3	3	3	1	4	1	2	0	1	1	0	0
1	1	2	3	6	7	7	7	6	7	6	7	7	7	7	6	6	7	7	7	6	7	7	2	3	4	3	4	2	2	5	5	2	1	0	1	0	0
1	2	3	3	5	6	5	5	6	7	5	4	6	5	4	6	5	7	5	6	7	7	6	1	2	4	5	5	2	1	3	1	3	1	0	0	0	0
1	1	2	3	6	6	6	6	7	6	6	7	6	6	7	6	6	7	7	6	7	7	6	2	3	4	4	5	1	1	5	2	3	0	1	0	0	0
1	2	2	2	4	3	3	3	3	5	4	3	3	4	4	3	3	3	3	4	3	2	4	1	3	4	4	3	3	1	3	3	3	0	0	1	0	0
1	1	1	1	4	3	4	5	6	6	6	5	5	6	6	7	6	6	6	7	5	6	5	2	2	1	1	1	3	1	1	1	2	0	0	0	0	1
1	1	2	3	6	7	6	7	7	7	7	6	5	6	7	6	6	7	7	6	7	7	6	1	3	4	4	5	2	1	4	1	2	1	1	0	0	0
1	1	2	3	7	7	7	7	7	7	7	7	7	7	7	7	7	7	7	7	7	7	7	1	2	3	2	4	2	1	4	1	3	1	1	0	0	0
1	1	1	2	6	6	6	5	5	5	5	5	5	6	6	6	5	6	6	6	6	6	6	2	2	5	1	2	4	1	2	3	2	0	1	1	0	0
1	2	2	2	6	5	6	6	6	6	6	6	6	7	6	6	6	6	6	6	6	6	7	2	2	4	3	3	2	1	2	1	2	1	0	0	0	0
1	1	2	3	7	7	6	7	7	7	6	6	6	7	6	6	7	6	7	6	6	6	6	1	4	4	4	5	2	1	3	5	3	1	0	0	0	0
1	1	2	2	5	3	4	3	3	2	5	2	4	3	6	2	3	2	6	4	6	3	2	2	2	4	3	4	2	2	4	5	3	0	1	1	0	0
1	2	1	2	5	5	6	6	7	7	7	6	6	7	5	5	6	6	6	7	7	7	7	2	2	4	3	3	2	1	4	1	2	1	0	1	0	0
1	2	2	2	5	6	6	6	7	6	6	6	6	5	6	6	5	7	6	6	7	6	6	1	3	4	3	4	2	1	1	2	2	1	0	1	0	0
1	1	2	3	6	7	6	7	7	7	7	7	6	7	6	6	6	6	6	6	6	7	7	2	3	3	3	5	2	2	3	1	3	0	0	1	0	0
1	1	2	3	7	6	6	7	6	7	6	6	7	6	6	7	6	6	6	6	7	6	5	1	3	4	4	4	2	1	4	5	3	1	0	0	0	0
1	1	2	2	6	7	6	7	7	7	7	6	6	6	6	6	5	6	6	5	7	7	7	1	4	3	4	5	2	1	4	4	3	0	0	1	0	0
1	1	1	3	6	7	6	7	7	7	7	7	7	6	7	7	7	6	7	7	7	7	7	1	2	3	2	4	2	1	4	5	2	0	0	1	0	0
1	2	2	2	7	7	6	6	7	7	7	6	6	7	6	6	6	6	6	7	7	7	6	2	2	4	3	3	2	1	2	1	3	1	0	0	0	0
1	1	1	2	5	5	6	6	7	7	7	5	5	6	6	5	5	6	6	6	7	7	7	2	2	4	2	5	2	1	3	2	2	1	0	1	0	0
1	1	1	3	5	5	5	6	6	6	6	4	4	5	5	5	5	5	5	5	6	6	5	2	4	4	2	3	2	1	4	5	2	0	1	0	0	0
2	1	1	2	6	4	3	4	5	2	3	5	3	3	4	5	6	3	3	5	4	2	3	1	3	4	2	3	2	1	6	5	2	1	0	0	0	0
1	3	1	2	6	6	6	6	6	6	6	6	6	7	7	7	7	6	6	6	6	6	6	2	5	3	1	2	5	1	2	5	2	0	0	0	0	1
1	1	1	1	5	5	6	6	7	7	6	6	7	7	6	5	7	7	7	7	7	7	7	2	3	4	3	2	1	1	5	5	1	0	0	1	0	0
1	2	3	3	7	7	6	7	7	7	7	7	7	7	7	6	7	7	6	7	7	7	7	1	3	4	5	5	2	1	4	5	2	1	0	1	0	0
1	3	1	1	5	5	5	6	6	6	7	6	6	7	7	7	6	7	7	7	7	7	7	1	2	4	3	3	2	1	2	1	1	0	1	0	0	0
1	2	1	4	4	6	6	7	7	7	7	7	7	7	6	6	7	6	6	6	7	7	7	1	3	4	3	4	2	1	2	2	3	1	1	1	0	0
1	1	2	3	6	6	6	6	6	5	6	5	6	7	5	5	6	6	6	6	6	6	5	1	2	5	1	5	4	1	2	2	2	1	0	1	1	0
1	1	2	3	7	7	7	7	7	7	7	7	7	7	7	7	7	7	7	7	7	7	7	2	2	4	5	4	2	1	4	2	3	0	0	0	0	1
1	1	2	2	6	5	5	7	6	5	6	7	6	6	7	5	6	5	6	5	7	5	6	1	2	4	4	3	2	1	3	1	2	1	0	1	0	0
1	2	1	3	5	3	6	6	5	5	6	5	6	5	6	7	6	6	6	7	7	7	7	1	3	3	3	4	2	1	4	5	3	1	0	1	0	0
1	1	2	3	5	6	6	6	7	6	6	7	7	7	6	7	7	6	6	6	7	7	7	1	3	5	5	5	2	1	3	6	2	1	1	0	0	0
1	1	2	5	6	6	5	6	5	7	5	7	5	6	5	7	6	6	7	7	7	7	7	1	2	4	3	3	2	1	2	1	3	0	1	1	1	0
1	2	1	2	5	6	5	6	6	7	6	6	6	6	7	6	6	7	6	6	6	6	6	1	5	2	2	4	1	1	2	1	2	1	1	1	0	0
1	1	1	1	6	6	7	7	7	6	7	6	6	7	7	6	6	6	7	7	7	7	6	1	3	4	4	5	2	1	6	5	2	1	0	0	0	0
1	1	1	2	5	7	7	6	7	7	7	7	7	7	7	7	7	7	7	7	7	7	7	2	3	4	3	5	2	1	2	1	2	1	0	1	0	0
1	1	1	2	6	6	6	7	7	7	7	6	6	5	5	5	6	6	6	6	7	7	7	1	2	4	3	5	2	1	4	5	2	1	0	0	0	0
1	2	1	3	4	5	5	6	7	7	7	4	4	7	6	6	7	7	6	7	7	7	7	2	3	3	2	3	2	1	4	5	3	0	1	1	0	0
1	2	1	2	6	6	7	5	6	6	6	6	6	6	7	6	6	6	6	6	5	6	6	1	5	4	3	3	1	2	3	1	2	0	1	0	0	0
1	1	2	2	5	6	5	6	6	7	6	6	5	6	6	5	6	5	6	7	5	6	5	2	3	4	3	3	2	1	3	1	2	1	0	0	0	0
1	2	2	3	6	6	6	5	5	5	6	6	6	6	6	6	5	5	6	6	6	5	5	2	2	4	2	3	1	1	4	4	3	1	1	0	1	0
1	2	1	3	7	7	7	7	7	7	7	7	7	7	7	7	7	7	7	7	7	7	7	2	2	4	2	4	1	2	2	2	2	1	0	1	0	0
1	1	2	4	6	5	6	6	7	6	6	6	6	6	6	6	6	6	6	7	6	6	6	1	3	4	4	3	2	1	3	5	3	1	0	0	0	0
1	1	3	2	7	7	7	7	7	7	7	7	7	7	7	7	7	7	7	7	7	7	7	1	2	4	4	4	2	1	2	5	2	1	0	0	0	0
2	2	2	3	3	3	3	3	3	3	4	3	3	4	4	3	5	2	5	5	3	4	3	2	2	4	2	2	3	2	2	3	3	1	1	1	1	0
1	1	3	3	6	7	7	6	7	6	7	7	6	6	7	6	6	7	6	7	6	6	6	2	2	4	3	4	2	1	3	1	3	1	0	1	0	0
1	2	1	3	5	5	5	6	6	6	6	5	5	5	6	6	6	6	6	7	7	7	7	2	2	4	2	5	2	1	3	2	2	1	0	1	0	0
1	1	2	3	5	6	6	5	6	6	5	5	5	6	5	5	7	6	6	6	5	6	6	1	2	4	2	4	4	1	4	1	2	0	0	0	0	1
1	1	3	3	6	6	7	6	7	6	6	5	6	7	6	5	6	7	6	7	7	6	6	2	3	4	3	5	2	1	4	1	2	1	1	0	0	0
1	2	2	2	6	6	5	6	6	6	6	6	6	6	6	6	7	6	6	7	5	2	6	2	2	4	2	2	2	1	2	1	1	1	1	0	0	0
1	1	2	2	3	5	5	5	6	5	6	5	5	5	5	5	5	5	5	6	5	5	5	2	3	3	3	3	2	1	4	1	2	0	0	1	0	0
1	1	1	2	5	5	6	7	7	7	6	6	4	6	7	6	5	6	6	7	7	7	7	2	3	4	3	3	2	1	4	2	1	0	0	1	0	0
1	2	2	4	7	5	6	7	7	6	5	7	6	7	7	6	7	7	6	6	7	6	6	2	3	4	5	5	1	1	5	1	3	1	1	0	0	0
1	1	2	3	6	6	6	6	5	5	6	6	5	6	6	6	6	5	6	6	5	5	6	1	3	4	3	5	2	1	3	2	2	0	0	1	0	0
1	1	2	3	5	6	6	5	6	6	6	6	6	5	5	6	5	5	5	6	6	6	5	1	4	4	5	4	2	1	3	2	3	1	0	0	0	0
1	2	2	3	7	7	6	7	7	7	7	6	7	7	6	6	6	6	6	6	7	7	7	2	3	4	3	4	2	1	2	5	2	1	0	0	0	0
1	2	3	3	5	5	5	5	4	1	5	6	6	3	5	6	6	6	5	7	6	5	5	2	2	4	4	3	2	1	2	5	2	1	0	0	0	0
1	1	2	3	6	6	5	6	5	7	6	6	5	6	6	6	6	6	5	5	6	6	6	2	2	3	2	4	2	1	3	5	2	1	0	1	1	0
1	1	2	2	5	4	6	6	6	6	6	6	6	6	6	6	6	5	5	6	6	6	5	1	2	4	3	2	2	1	1	1	2	0	0	1	0	0
1	2	1	4	5	6	6	7	7	6	6	6	4	6	6	5	6	7	6	7	7	7	6	2	3	4	3	3	2	2	6	5	2	1	0	1	0	0
1	1	2	3	5	7	6	7	7	7	6	5	5	6	7	5	5	5	5	5	7	7	5	2	2	5	3	5	2	1	1	5	3	1	1	0	1	0
1	1	1	2	7	7	7	7	7	7	7	7	7	7	7	7	7	7	7	7	7	7	7	2	3	5	4	4	2	1	2	2	2	1	1	0	0	0
1	1	2	3	3	1	3	1	2	4	3	2	2	4	4	3	4	5	3	4	3	4	3	1	3	3	3	3	3	1	1	3	2	0	0	1	0	0
1	1	3	4	6	6	7	6	6	6	6	7	6	6	6	5	6	7	6	7	6	7	3	1	2	4	5	4	2	1	4	4	3	1	0	0	1	0
1	1	1	3	6	7	7	7	7	7	7	7	7	7	7	6	7	7	7	7	7	7	7	2	3	4	4	3	3	1	4	1	2	1	0	1	0	0
1	1	1	3	6	6	6	6	7	7	7	6	5	6	6	6	6	6	6	6	6	6	6	2	2	4	1	2	4	1	2	3	2	1	1	0	0	0
2	1	1	1	1	1	1	4	4	4	4	1	1	4	6	5	4	5	2	2	1	1	1	1	5	4	5	1	1	1	2	6	1	1	0	0	0	0
2	3	1	1	4	4	5	5	5	5	5	5	5	5	5	5	5	5	5	5	4	4	4	1	5	1	1	1	2	2	4	1	2	0	1	0	0	0
1	2	2	2	6	6	6	7	7	7	6	7	6	6	6	5	7	5	6	5	7	6	6	1	4	4	3	3	1	1	4	1	2	0	1	1	0	0
1	1	2	2	5	5	5	5	6	6	5	5	6	5	5	6	5	5	6	6	4	6	6	1	2	4	1	4	4	1	2	5	2	1	1	0	1	0
1	2	2	3	5	5	6	6	6	6	6	6	4	6	6	6	6	6	6	6	6	6	6	2	4	4	3	3	1	1	2	5	3	1	0	0	1	0
1	1	2	2	5	6	6	6	6	6	6	5	5	6	6	6	6	6	6	6	7	7	7	2	2	4	4	3	2	1	6	5	2	0	0	1	0	0
1	2	2	2	6	5	6	6	6	6	6	4	4	6	6	6	6	6	6	6	6	6	6	2	3	4	3	5	2	1	4	1	1	1	0	0	0	0
1	2	3	3	7	7	7	6	6	6	6	6	6	6	6	6	6	6	6	6	7	7	7	1	2	4	1	3	4	1	2	3	2	1	0	0	0	0
1	1	2	3	6	6	6	5	5	5	6	5	5	6	6	6	6	6	6	6	6	6	6	1	3	5	4	4	1	1	5	4	3	1	1	0	0	0
1	2	2	4	7	6	7	6	6	7	7	7	7	7	7	6	7	6	7	7	6	7	7	1	3	4	4	3	2	1	3	2	2	1	0	0	0	0
1	1	3	5	6	7	6	7	6	7	6	7	6	7	7	7	6	7	7	6	7	6	7	2	3	4	5	4	2	1	6	2	5	0	1	1	1	0
1	2	2	3	5	6	6	5	6	6	7	7	5	7	6	7	6	7	6	7	5	6	7	2	2	4	4	3	2	1	3	2	3	1	1	0	0	0
1	2	2	3	5	7	6	7	5	6	5	6	5	5	5	5	7	5	6	7	5	6	7	2	2	4	3	3	1	1	3	4	3	1	1	0	0	0
1	2	2	3	3	4	5	5	5	5	5	4	4	5	5	5	5	5	5	5	5	5	5	1	2	3	4	4	2	1	3	3	3	0	0	1	0	0
1	2	1	1	6	5	7	6	7	6	6	6	7	7	6	6	7	6	6	7	7	6	7	1	2	6	1	4	4	1	1	1	1	1	1	1	1	0
1	1	2	3	6	6	7	7	7	7	7	6	6	7	7	6	6	6	7	7	7	7	6	1	4	4	4	5	2	1	2	5	3	1	0	1	0	0
1	1	1	3	6	6	6	6	7	7	6	5	5	7	7	7	7	7	7	7	6	6	6	1	2	4	3	4	2	1	3	1	2	0	1	0	0	0
1	1	2	3	3	4	3	5	6	6	7	3	5	4	5	5	3	5	5	3	7	7	4	1	2	4	5	4	1	1	4	1	2	1	1	1	0	0
1	1	1	3	7	7	7	7	7	7	7	7	7	7	7	7	7	7	7	7	7	7	7	1	2	3	2	4	2	1	4	1	3	1	1	0	0	0
1	1	1	3	5	4	4	5	6	5	4	4	4	4	5	5	6	5	4	6	5	5	3	1	2	4	3	3	2	1	4	5	3	1	1	1	0	0
1	2	1	2	5	6	6	6	7	7	7	4	4	6	7	7	6	6	6	6	7	7	7	1	2	4	1	3	4	1	2	3	2	1	1	1	0	0
1	2	1	2	6	7	7	7	7	7	7	7	7	7	7	6	7	7	7	7	7	7	7	1	4	3	3	3	2	1	3	2	2	1	0	1	1	0
1	1	1	2	5	5	5	6	6	6	6	5	5	6	7	6	6	6	5	5	5	5	5	1	3	4	2	3	3	1	2	2	2	0	1	0	1	0
1	2	2	5	4	6	5	4	6	5	4	4	4	5	4	4	4	4	5	7	6	4	5	1	2	2	5	5	2	1	5	4	4	1	0	0	1	0
1	1	2	2	6	5	6	4	5	5	5	6	5	5	5	5	4	5	5	4	6	5	5	1	2	4	2	2	3	1	4	3	3	0	1	1	1	0
1	1	1	3	6	6	6	7	6	7	6	6	7	6	6	6	7	6	6	6	7	6	6	1	5	4	3	3	2	1	6	5	3	1	1	1	1	0
1	2	1	3	6	7	5	5	6	7	7	3	5	6	7	6	6	6	6	7	5	6	6	2	4	5	5	4	1	1	4	5	5	1	1	1	1	0
1	1	1	2	5	6	7	6	6	6	5	7	6	6	7	6	5	6	6	7	7	7	7	2	2	4	3	3	2	1	4	2	2	0	0	0	0	1
1	2	2	3	3	7	7	6	7	6	6	6	5	6	6	6	5	6	6	6	6	6	6	1	2	4	3	2	2	1	3	1	2	1	0	0	1	0
1	1	1	2	5	4	5	4	5	4	4	5	5	5	4	5	5	5	5	6	6	5	5	1	3	4	3	3	1	1	3	5	2	1	1	0	0	0
1	1	1	5	6	6	7	6	6	6	6	6	6	7	6	5	5	6	6	6	6	6	7	2	3	3	2	3	2	1	6	5	2	0	0	1	0	0
1	2	2	3	6	7	6	7	7	7	7	6	6	7	7	6	6	6	6	6	6	6	7	2	3	3	2	3	2	1	5	2	2	0	1	0	0	0
1	1	1	1	3	2	5	5	5	5	3	6	6	5	6	6	6	6	6	6	6	6	6	1	2	4	1	2	4	2	1	3	1	1	1	1	0	0
2	1	1	1	5	5	5	5	5	5	5	5	5	5	5	5	5	6	6	6	6	6	6	1	4	4	2	5	2	2	4	2	2	0	0	0	0	1
1	1	2	3	7	7	7	7	7	7	7	6	6	7	7	6	6	7	7	6	7	7	7	1	3	4	3	5	2	1	3	6	2	1	0	1	0	0
1	1	1	3	6	6	6	7	6	6	7	6	6	6	6	6	6	7	6	6	7	6	6	1	2	4	3	5	2	1	3	5	3	1	0	0	0	0
1	1	2	4	6	7	6	7	5	5	6	4	6	6	7	6	7	6	6	5	6	6	6	1	2	4	4	3	2	1	4	2	3	0	0	0	0	1
1	1	1	2	6	6	6	6	6	6	6	6	6	6	6	6	6	6	6	6	6	6	6	1	3	4	3	5	2	1	2	5	3	1	0	1	1	0
1	1	2	2	7	7	6	7	7	7	7	6	6	7	7	7	6	7	7	7	7	7	5	1	2	4	3	4	2	1	2	1	2	0	1	1	0	0
1	1	2	2	7	7	6	7	7	6	6	6	7	7	7	6	6	7	6	7	7	6	7	2	2	4	4	3	1	1	2	1	2	1	0	1	0	0
1	2	1	2	6	6	6	6	6	6	6	6	6	6	6	6	6	6	6	6	6	6	6	1	5	4	5	3	1	1	4	5	2	1	1	0	0	0
1	1	1	2	6	6	7	7	7	7	7	6	5	7	6	6	6	6	6	6	7	7	7	2	4	4	3	2	2	1	4	1	1	1	1	0	0	0
1	1	1	2	5	6	6	6	6	6	6	5	5	6	6	6	6	6	6	6	6	6	6	2	3	3	2	2	2	1	3	2	2	1	0	1	0	0
1	1	1	3	5	5	5	6	6	6	5	5	6	6	5	5	6	6	7	6	7	7	5	1	3	3	2	3	2	1	4	5	2	0	0	1	1	0
1	2	2	3	6	6	6	7	6	6	6	6	6	7	6	6	6	6	6	6	6	6	6	1	5	4	2	5	2	1	3	5	3	1	0	0	1	0
1	2	2	3	5	5	5	4	4	5	4	4	5	5	4	3	4	6	4	4	5	5	5	2	3	4	3	4	2	1	4	2	2	0	1	1	0	0
1	1	1	3	5	5	5	7	7	7	7	6	5	6	5	5	6	6	6	6	6	6	6	1	3	4	4	5	2	1	4	5	3	1	0	0	0	0
1	1	1	1	6	6	6	6	6	6	6	6	6	6	6	6	6	6	6	6	6	6	5	1	3	3	2	3	1	1	4	1	2	1	1	1	0	0
1	1	2	2	7	7	7	6	7	7	7	6	6	6	6	6	6	7	7	7	7	7	6	2	4	4	2	3	2	1	6	2	1	1	0	0	0	0
1	2	3	3	7	6	7	7	6	7	6	7	7	7	7	6	7	7	7	7	6	6	7	2	3	4	4	4	2	1	4	1	3	1	0	0	0	0
1	1	2	3	6	5	6	6	6	6	6	6	6	6	6	6	6	6	6	6	6	6	6	1	2	3	2	3	2	1	2	1	2	0	1	0	0	0
1	1	2	3	5	4	4	6	5	6	5	6	5	6	5	6	6	5	5	6	6	4	6	1	2	4	3	2	2	1	3	1	2	0	0	0	0	1
1	2	1	1	5	6	6	7	7	7	6	4	4	5	6	5	5	6	7	7	7	7	7	1	4	4	5	3	2	1	5	4	1	1	0	0	0	0
1	1	2	2	7	7	7	7	7	7	7	7	7	7	7	7	7	7	7	7	7	7	7	2	3	4	4	4	2	1	2	1	2	1	1	1	0	0
1	1	2	2	6	6	6	6	6	6	6	7	6	6	6	6	6	6	6	6	6	6	6	1	2	4	3	3	2	1	2	1	1	1	0	1	0	0
1	1	3	4	6	5	6	7	7	6	6	5	6	7	7	6	7	6	7	6	7	6	7	2	3	4	3	3	2	1	4	1	3	1	1	1	1	0
1	1	1	3	6	7	7	5	6	3	6	7	6	6	5	6	4	5	7	6	5	7	6	2	3	4	3	4	5	2	2	5	2	1	0	1	1	0
1	2	1	3	6	5	7	5	6	3	6	7	6	6	5	6	4	5	7	6	5	7	6	2	3	4	3	4	5	2	3	5	2	1	1	0	1	0
1	2	2	1	5	5	5	7	6	6	6	6	6	6	6	6	6	6	6	6	7	6	6	2	3	4	1	3	2	1	2	5	2	1	0	0	0	0
1	1	1	2	6	6	6	6	6	6	6	5	6	6	6	6	6	6	6	6	6	6	6	2	2	5	2	2	2	1	1	5	2	1	0	0	0	0
1	1	1	3	5	5	5	4	5	5	5	5	5	5	5	5	5	5	5	5	6	5	5	1	2	3	3	3	2	1	2	5	3	0	1	0	0	0
1	1	2	2	6	5	7	6	7	6	7	6	5	6	7	6	7	6	7	7	6	5	6	2	2	4	2	3	2	1	3	2	2	1	1	0	0	0
1	1	1	2	5	7	6	5	6	6	6	6	6	6	6	7	6	7	7	7	7	6	6	2	2	4	2	2	2	1	4	2	2	1	1	0	0	0
1	3	1	3	4	5	5	5	6	6	5	5	5	5	4	2	3	4	4	4	6	6	5	1	4	1	2	3	3	1	2	5	2	0	0	1	0	0
1	2	2	2	6	7	6	6	6	7	6	4	4	7	7	7	7	7	7	7	6	6	6	2	3	4	3	3	2	1	4	5	2	1	0	0	0	0
1	1	2	1	6	6	6	6	6	7	6	6	6	6	6	6	6	6	6	6	7	6	6	2	2	4	2	3	2	1	2	2	2	0	1	0	1	0
1	1	2	3	7	7	7	7	7	7	7	7	7	7	7	7	7	7	7	7	7	7	7	2	3	5	4	3	2	1	3	2	2	1	1	0	0	0
1	1	2	2	7	7	6	7	7	7	7	7	7	7	6	6	6	7	7	7	7	7	7	1	5	3	2	3	1	1	5	4	2	1	1	0	0	0
1	2	2	2	6	6	6	7	7	7	7	4	4	6	6	6	7	7	6	6	7	6	7	2	3	4	3	3	2	1	3	5	2	1	0	0	0	0
1	1	1	2	6	7	6	7	7	6	7	6	7	7	7	6	7	6	6	7	7	7	6	2	3	4	3	3	2	1	2	2	2	0	0	1	1	0
1	1	2	2	7	7	7	7	7	6	7	6	7	7	7	7	7	7	7	7	7	6	7	2	2	4	4	5	2	1	3	1	3	0	1	1	1	0
1	2	2	3	6	5	5	5	6	5	5	5	6	5	6	5	5	6	6	5	6	5	5	1	3	4	5	3	2	1	5	2	3	0	1	0	0	0
1	1	2	5	6	5	5	6	5	6	6	5	5	6	6	5	6	5	6	6	6	6	6	2	2	3	2	3	2	1	5	5	3	0	0	0	0	1
1	2	2	3	6	6	5	5	5	4	5	4	5	6	5	5	5	5	6	5	5	5	5	1	3	6	5	5	2	1	2	1	1	1	1	0	0	0
1	1	2	5	6	5	6	7	6	7	6	5	5	7	7	6	6	7	6	6	7	7	6	2	2	4	2	4	2	1	4	1	2	1	1	1	0	0
1	2	2	3	7	7	7	6	7	7	7	6	6	7	7	6	7	7	7	6	6	6	7	1	4	4	3	4	2	1	2	1	2	1	0	1	0	0
1	2	2	3	6	7	7	7	7	7	7	6	6	7	7	6	6	7	6	7	6	7	7	1	4	4	3	5	2	1	3	2	3	1	0	1	0	0
1	1	1	5	4	5	5	5	6	5	5	6	6	7	6	6	6	6	6	6	6	6	6	1	4	4	2	5	2	1	4	5	4	1	0	1	0	0
1	1	2	5	7	7	7	6	6	7	6	6	5	7	6	6	7	7	6	7	7	7	6	1	3	5	5	5	2	1	4	1	3	0	1	0	0	0
1	1	2	4	5	5	5	6	6	5	5	6	4	5	5	5	4	6	5	5	6	5	5	2	3	4	4	4	2	1	4	4	2	1	0	1	0	0
1	1	1	3	6	7	6	7	6	7	6	7	6	6	6	7	6	5	7	6	7	6	7	2	4	4	3	3	2	1	6	1	3	1	1	1	1	0
1	1	2	3	7	6	7	6	7	7	6	7	7	6	6	7	7	6	7	7	6	7	7	2	3	4	4	5	1	1	2	5	3	1	0	1	0	0
1	2	2	2	6	6	7	7	6	7	6	6	6	7	7	6	6	6	7	7	7	7	7	1	3	3	4	2	2	1	4	2	2	1	0	0	0	0
1	1	2	3	6	7	6	7	6	7	6	6	7	6	6	6	7	7	6	6	7	7	6	1	3	4	3	3	2	1	3	1	2	0	0	1	0	0
1	2	2	1	6	7	7	6	6	6	6	6	5	7	7	6	7	7	7	7	7	7	7	2	3	2	2	4	2	1	2	2	2	1	0	0	1	0
1	2	2	5	7	6	7	6	7	6	7	6	7	6	7	6	7	6	7	6	7	6	7	1	2	4	3	3	2	1	4	5	2	1	0	0	0	0
1	1	2	2	6	6	7	6	6	6	6	6	6	7	6	6	7	6	7	6	6	6	6	1	2	4	3	4	2	1	2	1	2	1	0	0	0	0
1	1	1	3	6	7	6	7	6	6	6	7	7	7	6	7	6	6	7	6	7	7	6	2	2	4	4	3	2	1	4	4	2	1	1	0	0	0
1	2	1	2	5	5	6	6	7	7	7	6	5	7	6	6	6	6	6	6	7	7	7	1	1	2	1	2	4	1	1	5	2	1	0	0	0	0
1	1	1	2	3	3	5	6	7	7	7	2	4	5	5	5	5	5	5	7	7	7	7	1	2	4	2	3	2	1	2	6	2	1	0	0	0	1
1	2	2	2	4	5	3	5	4	4	5	4	6	4	4	5	6	6	5	6	6	6	5	2	2	4	2	3	3	1	4	4	2	1	0	0	0	0
1	1	2	2	5	5	5	5	5	5	5	5	5	6	6	6	6	5	6	6	6	6	6	2	3	3	3	5	2	2	2	1	2	0	0	0	0	1
1	1	2	2	6	6	6	6	5	6	6	6	5	7	6	6	6	6	6	6	6	6	7	2	4	1	2	2	3	1	3	3	2	1	1	0	0	0
1	1	2	3	5	6	6	5	6	7	6	6	5	7	5	4	6	7	4	6	6	6	5	2	3	3	3	3	2	1	4	4	2	0	0	1	0	0
1	1	2	3	5	6	6	6	7	7	7	5	5	5	6	5	6	5	5	5	7	7	7	1	3	4	4	3	2	1	6	5	3	1	0	0	0	0
1	1	1	2	5	5	5	5	5	5	5	5	5	6	6	7	6	6	6	6	5	5	6	1	4	2	2	4	2	1	2	1	2	0	1	0	0	0
1	1	2	3	6	6	6	6	6	6	6	6	6	6	6	6	6	5	6	6	7	7	6	1	2	4	3	5	2	1	3	5	2	1	0	1	0	0
1	1	1	2	5	6	6	6	6	6	7	6	5	7	6	6	6	5	6	6	5	6	6	2	3	4	3	3	2	1	6	1	2	1	0	1	0	0
1	1	1	2	7	6	7	5	5	5	5	7	6	6	7	7	6	5	6	7	7	7	7	2	2	3	3	4	2	2	2	5	2	1	0	1	0	0
1	2	2	3	6	6	7	7	7	7	7	6	6	7	7	6	7	6	7	6	7	7	6	2	3	4	3	3	2	1	5	1	2	1	0	0	0	0
1	2	1	3	6	6	7	6	5	6	6	7	6	6	7	5	6	7	7	6	7	6	6	2	3	4	3	3	2	1	4	2	2	0	1	0	1	0
1	1	2	2	7	7	7	6	7	7	7	7	6	7	6	6	6	7	6	6	7	7	7	1	3	4	3	3	2	1	5	1	2	1	0	1	0	0
1	1	2	3	6	6	6	6	7	7	6	6	7	6	6	7	6	6	7	7	7	7	6	1	3	4	4	4	2	1	3	5	2	1	0	0	0	0
1	1	2	3	6	6	7	6	6	6	6	7	7	7	7	7	7	7	6	6	7	7	6	2	3	4	3	4	2	1	3	1	3	1	0	0	0	0
1	2	2	3	6	6	6	7	7	7	7	6	6	7	7	7	6	7	7	7	7	7	7	1	2	4	3	3	2	1	2	1	2	1	1	1	0	0
1	1	2	4	3	4	3	4	4	3	4	3	3	3	4	4	3	3	3	5	4	3	5	1	3	4	3	3	2	1	2	1	3	0	1	1	0	0
1	1	2	1	2	4	4	4	3	4	5	5	4	4	4	4	4	4	5	5	5	4	5	2	3	3	3	4	3	2	2	2	2	0	0	1	0	0
1	3	1	2	4	4	4	5	5	5	5	4	5	5	5	4	4	4	4	4	4	5	4	2	4	2	2	1	2	1	2	6	2	0	0	0	0	1
1	1	1	4	5	5	5	5	5	5	6	4	4	5	5	5	5	5	5	5	6	6	6	2	4	4	2	4	2	1	4	5	2	0	1	0	0	0
1	1	2	1	7	7	7	7	7	7	7	7	7	7	7	7	7	7	7	7	7	7	7	2	2	4	3	4	2	1	1	1	2	1	0	1	0	0
1	1	2	2	6	7	7	6	7	6	7	7	6	7	7	6	6	7	7	7	6	7	7	2	4	4	5	4	2	1	4	2	1	0	0	0	0	1
1	1	2	2	6	5	5	5	5	6	5	6	6	5	5	6	4	7	6	6	6	6	6	1	2	4	3	3	3	1	3	4	2	0	1	1	0	0
1	1	2	2	7	7	7	7	7	7	7	7	7	7	7	7	7	7	7	7	7	7	7	2	2	4	2	4	2	1	2	1	2	1	0	0	0	0
1	1	1	4	6	6	5	7	7	7	7	6	5	6	6	6	6	7	6	7	7	7	7	1	2	3	4	4	3	1	3	2	2	1	0	1	0	0
1	1	2	1	6	6	6	6	6	6	5	6	6	6	7	7	5	7	6	6	5	7	6	1	4	2	2	4	2	2	2	1	2	0	1	1	0	0
1	1	2	2	6	7	6	7	7	7	7	6	4	7	6	6	7	6	7	7	7	7	7	2	3	4	4	2	3	1	4	4	2	1	0	0	0	0
1	1	1	4	6	6	6	6	6	6	6	7	6	7	7	7	7	7	7	7	7	7	7	1	3	4	3	3	1	1	4	4	3	1	0	0	1	0
1	2	2	3	6	5	7	6	6	6	6	5	5	6	6	5	6	7	6	5	6	7	6	2	2	4	3	3	1	1	4	5	3	1	1	0	0	0
1	2	2	2	4	2	5	5	6	2	5	3	3	5	5	2	4	4	4	5	3	4	5	1	3	4	4	4	2	1	1	4	2	0	1	0	0	0
1	1	2	2	5	5	5	4	4	5	5	5	3	5	4	3	5	6	5	5	4	7	5	2	2	4	3	3	2	1	5	2	3	0	1	0	0	0
1	2	1	2	3	5	5	5	5	5	4	4	4	5	5	4	4	5	5	5	6	6	5	2	4	4	4	3	3	1	2	1	2	0	0	0	0	1
1	1	2	2	6	7	6	5	6	6	5	6	7	7	6	6	6	7	6	7	7	6	7	1	2	4	3	2	2	1	5	1	1	1	0	1	0	0
1	2	1	1	5	5	6	6	6	7	7	6	5	6	6	5	6	6	6	6	6	6	6	2	3	4	2	2	1	2	5	6	2	1	0	0	0	0
